# Supplementary material for: From Strain Characterization to Field Authorization: Highlights on Bacillus velezensis Strain B25 Beneficial Properties for Plants and Its Activities on Phytopathogenic Fungi
Source: Microorganisms. 2021 Sep 10;9(9):1924. doi: 10.3390/microorganisms9091924 (PMC8472612; doi:10.3390/microorganisms9091924)
Supplement: Supplementary file 1 [file microorganisms-09-01924-s001.zip]

Archive with 1 entries (1 files):
- microorganisms-1316929-supplementary.pdf
